# Supplementary material for: Biocompatible 3D-Printed Tendon/Ligament Scaffolds Based on Polylactic Acid/Graphite Nanoplatelet Composites
Source: Nanomaterials (Basel). 2023 Sep 8;13(18):2518. doi: 10.3390/nano13182518 (PMC10536374; doi:10.3390/nano13182518)
Supplement: Supplementary file 1 [file nanomaterials-13-02518-s001.zip]

Archive with 1 entries (1 files):
- nanomaterials-2556937-supplementary.pdf
